# Supplementary material for: Guiding post-pancreaticoduodenectomy interventions for pancreatic cancer patients utilizing decision tree models
Source: Front Oncol. 2024 May 30;14:1399297. doi: 10.3389/fonc.2024.1399297 (PMC11169653; doi:10.3389/fonc.2024.1399297)
Supplement: Supplementary file 3 [file DataSheet_3.xlsx]

## Sheet: Sheet2
Table S4. Prediction model comparison
Scheme	Years	Systerm	Sample size*	Model performance
Appelbaum et al.	2021	neural networks and L2-regularised logistic regression	1002	AUC 0.68
Malhotra et al.	2021	multivariate logistic regression and random forest models	1139	≤60 years AUC 0.66 ; >60 years AUC 0.61
Keyl et al.	2022	random survival forest model	203	c-index 0.72
Wang et al.	2022	CoxBoost and Survival-SVM	1280	c-index 0.675
Placido et al.	2023	Bag-of words, MLP, GRU, Transformer	9million	AUROC 0.88
our	2024	Decision tree model	749	complication AUROC 0.88; mortality AUROC 0.79
*:Number of patients Electronic health record

## Sheet: Sheet1
Title	Journal	Years	Aim	Models	Collected Samples	Model performance
Machine learning of clinical performance in a pancreatic cancer database	Artificial Intelligence in Medicine	2010	compare the predictive performance of machine learning algorithms novel to oncology research with more traditionally used methods.	Bayesian nets, decision trees, k-nearest-neighbor, neural networks	91 patients treatments for pancreatic tumors.	accuracy <60%
Predicted Prognosis of Patients with Pancreatic Cancer by Machine Learning	Clinical Cancer Research	2020	investigates whether the methylation status of three mucin genes from postoperative tissue specimens from patients with pancreatic neoplasms could serve as a predictive biomarker for outcome after surgery.	support vector machine-, neural network-, and multinomial-based methods	methylation status of MUC1, MUC2, and MUC4 promoter regions in pancreatic tissue samples from 191 patients	None
Development and validation of a pancreatic cancer risk model for the general population using electronic health records: An observational study	European Journal of Cancer	2021	determine whether individuals at high risk of developing PDAC could be identified early using routinely collected data.	neural networks and L2-regularised logistic regression	Electronic health record (EHR) databases, 594 for training and 408 for validate	AUC 0.68
Can we screen for pancreatic cancer? Identifying a sub-population of patients at high risk of subsequent diagnosis using machine learning techniques applied to primary care data	PLoS ONE	2021	use electronic health records from primary care individually-linked tocancer registrations to find ‘potential patients’ and the earlier diagnosis of tumours.	Multivariate logistic regression (LR) and random forest (RF) models	prospectively-collected electronic health records from primary care individually-linked tocancer registrations ,including 1,139 patients, aged 15–99 years, diagnosed with pancreatic cancer	< =60 years AUC 0.66 >60 years AUC 0.61
Multimodal survival prediction in advanced pancreatic cancer using machine learning	ESMO Open	2022	identify high- and low-risk patients who have substantially different survival outcomes under palliative systemic therapy.	random survival forest model	clinical data of 203 patients with advanced PDAC, selected 7 clinical parameters: age at diagnosis, metastatic status, CRP, neutrophil-to-lymphocyte ratio (NLR), CA19-9 level and total serum protein level.	c-index 0.72
Comprehensive machine-learning survival framework develops a consensus model in large-scale multicenter cohorts for pancreatic cancer	eLife	2022	ideal biomarker is urgently needed for precision medicine, and selected the optimal algorithm to construct an artificial intelligence-derived prognostic signature (AIDPS)	applied 76 algorithm combinations via ten-fold cross-validation to construct prediction models ,CoxBoost and Survival-SVM are best	Based on expression files of 1280 patients from 10 multicenter cohorts, screened 32 consensus prognostic genes.	c-index 0.675
A deep learning algorithm to predict risk of pancreatic cancer from disease trajectories	Nat Med	2023	The incidence of pancreatic cancer in patients within three years was predicted through clinical cases	Bag-of words, MLP, GRU, Transformer	6 million patients (24,000 pancreatic cancer cases) in Denmark and from 3 million patients (3,900 cases) in the United States.	AUROC 0.88
This article	Frontiers in Oncology	2024	The clinical records of patients were used to predict postoperative complications and 12-month survival status	Decision tree model	Clinical data from 749 patients were used for complication prediction model, and clinical data from 469 patients were used for mortality prediction model.	complication prediction model: AUROC 0.88 mortality prediction modle:AUROC 0.79
